# Supplementary material for: Effect of Periodontal Interventions on Characteristics of the Periodontal Microbial Profile: A Systematic Review and Meta-Analysis
Source: Microorganisms. 2022 Aug 5;10(8):1582. doi: 10.3390/microorganisms10081582 (PMC9416518; doi:10.3390/microorganisms10081582)
Supplement: Supplementary file 1 [file microorganisms-10-01582-s001.zip]

Archive with 1 entries (1 files):
- microorganisms-1819078-supplementary.pdf
